# Supplementary material for: UV-C Exposure Enhanced the Cd2+ Adsorption Capability of the Radiation-Resistant Strain Sphingomonas sp. M1-B02
Source: Microorganisms. 2024 Dec 18;12(12):2620. doi: 10.3390/microorganisms12122620 (PMC11678681; doi:10.3390/microorganisms12122620)
Supplement: Supplementary file 1 [file microorganisms-12-02620-s001.zip]

Archive with 1 entries (1 files):
- microorganisms-3345035-supplementary.pdf
